# Supplementary material for: Enantiomeric glycosylated cationic block co-beta-peptides eradicate Staphylococcus aureus biofilms and antibiotic-tolerant persisters
Source: Nat Commun. 2019 Oct 21;10:4792. doi: 10.1038/s41467-019-12702-8 (PMC6803644; doi:10.1038/s41467-019-12702-8)
Supplement: Supplementary file 4 — Source Data [file 41467_2019_12702_MOESM4_ESM.xlsx]

## Sheet: Fig4e
Fig4e	MRSA USA300 Log CFU/mm2 peg
Concentration (µg/mL)	Copolymer					Homocationic PBLK20					Vancomycin Control
2	4.20642	3.85427	3.03071	3.39845	4.03034	4.25218	3.72936	3.0976	3.95117	3.53104	3.94764	4.73503	4.68672	4.03606	4.49767
4	3.39845	2.85482	3.79629	3.36628	2.10071	1.23259	2.83258	2.66806	3.59469	2.85482	4.68672	3.66039	4.05833	4.53545	4.57022
8	2.83258	2.78435	2.86553	2.85482	0.911076	3.0976	2.08184	1.70791	2.10071	2.33336	4.49767	3.90343	4.23442	3.83649	4.13751
16	2.36796	2.25458	2.48403	2.36796	1.4153	2.45779	1.69243	2.85482	2.59568	2.73008	4.59219	4.88764	4.7573	4.73992	4.01248
32	2.25458	1.06903	0.660319	0.660319	0.997194	2.65106	2.15827	2.15827	1.7373	1.7373	3.45627	4.41052	4.15524	4.05833	4.05833
64	0.472146	0.565928	0.385552	0.72338	0.416375	0.911076	0.911076	0.997194	0.997194	0.997194	3.41052	3.15524	3.85421	3.98775	4.49767
128	0.132715	0.544312	0.277279	0	0.416375	0.911076	0.80355	0.911076	0.352372	0.911076	3.73503	3.6024	3.93339	3.6024	3.91867
256	0	0.132715	0	0	0.186519	0.071408	0.071408	0.071408	0.277279	0.544312	3.09973	3.41052	3.53545	3.83649	3.49767
Control	4.04938	4.12345	3.88485	3.68588	3.96801

## Sheet: Fig5a
Fig5a	Fig 5a - MRSA BAA38 log CFU/mm2 peg
Concentration (µg/mL)	Copolymer			Vancomycin control
Control				4.92865	5.40577	4.40577
2	4.38458	4.68561	4.22968	4.68561	4.48149	4.22968
4	4.56067	4.46376	3.68563	4.56067	4.56067	4.68561
8	4.12495	4.78252	3.42602	4.92865	4.08356	4.78252
16	3.38463	2.68588	2.08463	4.36231	4.92865	5.03779
32	3.19757	3.25971	2.56103	4.56067	4.8617	5.19749
64	2.56103	2.08463	1.98677	4.33882	4.56067	5.03779
128	2.08463	2.08463	1.09427	4.46376	4.98664	5.12494
256	0	0	1.09427	4.38458	4.68561	4.56067

## Sheet: Fig5b
Fig5b	Fig 5b - MRSA BAA39 log CFU/mm2 peg
Concentration (µg/mL)	Copolymer			Vancomycin control
Control				5.23473	5.31236	4.66014
2	4.87943	5.70334	5.27737	5.51625	6.05552	4.80025
4	4.3054	5.48149	4.5784	5.87943	5.94637	5.00437
8	3.94639	3.80027	4.10128	5.70334	4.5784	5.27737
16	3.40236	3.49926	3.57843	5.38003	4.56368	4.87943
32	3.05563	3.10138	3.80027	5.18046	5.5784	5.59264
64	2.44417	3.18054	2.8796	5.5784	5.54843	5.14267
128	2.27806	2.00567	2.80045	5.463	4.70334	5.59264
256	0	1.94786	1.11157	5.27737	4.80025	5.10128

## Sheet: Fig5c
Fig5c	Fig 5c - MRSA BAA40 log CFU/mm2 peg
Concentration (µg/mL)	Copolymer			Vancomycin control
Control				4.79302	4.47939	4.178
2	4.51491	3.33888	3.5607	4.69633	4.68561	4.38458
4	3.88974	3.5607	3.57494	4.22968	4.57491	4.68561
8	2.57526	3.36236	3.08365	4.44528	4.92865	4.22968
16	2.40628	2.89663	2.42646	4.56067	4.8617	3.98665
32	1.26036	2.33942	2.68588	4.16274	4.49852	4.28767
64	0	0	1.98799	4.08356	4.51491	3.28773
128	0	0	0	4.8617	4.16274	4.12495
256	0	0	0	3.5607	3.78254	3.86171

## Sheet: Fig5d
Fig5d	Fig 5d - MRSA BAA44 log CFU/mm2 peg
Concentration (µg/mL)	Copolymer			Vancomycin control
				4.03886	4.43526	4.71214
2	3.68563	4.08356	3.25971	3.86171	2.86188	4.03886
4	1.38997	2.62792	3.31406	3.22975	3.78254	4.1975
8	2.66362	2.64015	1.56427	3.08365	2.56103	3.79114
16	2.56103	1.38997	3.16282	3.86171	3.68563	2.23045
32	1.38997	1.09427	3.03791	4.25964	3.38463	3.92865
64	1.38997	1.56427	2.36287	4.0378	3.5607	2.78273
128	2.12593	1.38997	1.8635	4.08356	3.98665	3.22975
256	1.68831	1.10128	1.78468	3.22975	3.92866	3.86171

## Sheet: Fig5e
Fig5e	Fig 5e - MRSE 35984 log CFU/mm2 peg
Concentration (µg/mL)	Copolymer			Vancomycin control
Control				5.64717	5.4172	5.29887
2	5.48149	5.18046	5.32658	5.38458	5.65758	5.18046
4	4.48149	5.08355	4.52288	4.78252	5.48149	5.43573
8	4.59543	4.76024	4.65758	5.08355	5.25964	5.08355
16	4.32658	3.78252	4.18046	5.32658	5.18046	5.18046
32	3.82391	3.71193	3.78252	5.08355	5.08355	4.95861
64	3.48149	3.59543	2.78252	5.18046	5.18046	4.48149
128	2.78252	3.08355	2.56067	5.38458	5.08355	4.78252
256	2.25964	2.82391	2.65758	5.82391	5.76024	5.43573

## Sheet: Fig5f
Fig5f	Fig 5f - MRSE 700563 log CFU/mm2 peg
Concentration (µg/mL)	Copolymer			Vancomycin control
Control				4.78252	3.98993	4.22926
2	3.5607	4.40577	4.16274	4.56067	5.03779	4.22926
4	3.42602	2.9288	2.49894	4.66333	4.78252	3.98993
8	1.93019	1.56427	1.38997	4.16274	3.86171	3.5607
16	0	0	0	3.86171	3.28773	3.31406
32	0	0	0	3.78254	3.38463	2.9288
64	0	0	0	3.08365	3.03791	3.38463
128	0	0	0	3.51048	3.08365	3.16282
256	0	0	0	2.56103	2.78273	3.19757

## Sheet: Fig6a
Fig6a	Weight (g)
Days	Mice 1	Mice 2	Mice 3	Mice 4	Mice 5	Mice 6
0	18	18.9	18.3	18.1	17.2	20.5
1	18.2	18.2	18.1	17.6	17.6	20.1
2	18.7	18.7	18.1	17.6	18	19.7
3	19.4	18	18.2	17.8	17.6	20.4
4	18.8	18.1	18.2	18	17.8	19.2
5	17.4	18.2	17.4	18.4	17.2	18.6
6	17.8	18.9	19.1	18	17.5	19.7
7	17.2	18.2	18	19.4	17.2	19.4
8	18.4	19	19.4	18.9	18	19.6
9	18.6	19	18.9	19	18.3	20.5
10	18.9	19.5	18.8	19.1	18.5	20.5
11	19.1	18.6	19	19.2	18.5	19.2
12	18.6	18.9	18.8	19.1	18.7	19.7
13	18.8	19.2	19	18.6	18.9	20.4
14	19	19.6	19.4	19.2	19.1	20

## Sheet: Fig6b
Fig6b. Biomarker	T=0 day					T=7 day
ALT	49	35	50	49	41	47	42	36	49	40
AST	81	70	59	94	74	67	79	62	84	66

## Sheet: Fig6d
Fig6d. log CFU/liver homogenate	Mice 1	Mice 2	Mice 3	Mice 4	Mice 5	Mice 6
Infection Control	8	7.30103	7.97004	7.90309	8.07918	8.35539
Vancomycin Control	7.50515	4.77815	4.64345	5.8653	5.66901	8.30103
Copolymer	4.38021	5.38021	4.77815	5.10721	6.12057	5.32634

[truncated: 8 more sheets: Fig6e, Fig6f, Fig6g, Supplementary Fig37a, Supplementary Fig37b, Supplementary Fig37c, Supplementary Fig37d, Supplementary Table S3]
